# Supplementary material for: The Clinical Role of CXCR4-Targeted PET on Lymphoproliferative Disorders: A Systematic Review
Source: J Clin Med. 2024 May 16;13(10):2945. doi: 10.3390/jcm13102945 (PMC11122120; doi:10.3390/jcm13102945)
Supplement: Supplementary file 1 [file jcm-13-02945-s001.zip]

Archive with 1 entries (1 files):
- jcm-3002522-supplementary.pdf
